# Supplementary material for: Comparative Assessment of the Stress Response of Cattle to Common Dairy Management Practices
Source: Animals (Basel). 2023 Jun 26;13(13):2115. doi: 10.3390/ani13132115 (PMC10340065; doi:10.3390/ani13132115)
Supplement: Supplementary file 1 [file animals-13-02115-s001.zip]

Archive with 1 entries (1 files):
- Supplementary Materials_ComparativeAssessStress.pdf
